# Supplementary material for: Dynamic behavior of suspending nanodroplets with coming nanodroplets on solid surfaces: A molecular dynamics study
Source: PLoS One. 2025 Nov 7;20(11):e0334956. doi: 10.1371/journal.pone.0334956 (PMC12594409; doi:10.1371/journal.pone.0334956)
Supplement: S1 File — (ZIP) [file pone.0334956.s001.zip]

Archive with 165 entries (109 files):
- date file/
- date file/program file/
- date file/program file/PH0.0016/
- date file/program file/PH0.0016/in
- date file/program file/PH0.0016/mW.sw
- date file/program file/PH0.0035/
- date file/program file/PH0.0035/in
- date file/program file/PH0.0035/mW.sw
- date file/program file/PH0.068/
- date file/program file/PH0.068/in
- date file/program file/PH0.068/mW.sw
- date file/program file/SC0.0016/
- date file/program file/SC0.0016/velocity 1/
- date file/program file/SC0.0016/velocity 1/in
- date file/program file/SC0.0016/velocity 1/mW.sw
- date file/program file/SC0.0016/velocity 10/
- date file/program file/SC0.0016/velocity 10/in
- date file/program file/SC0.0016/velocity 10/mW.sw
- date file/program file/SC0.0016/velocity 11/
- date file/program file/SC0.0016/velocity 11/in
- date file/program file/SC0.0016/velocity 11/mW.sw
- date file/program file/SC0.0016/velocity 12/
- date file/program file/SC0.0016/velocity 12/in
- date file/program file/SC0.0016/velocity 12/mW.sw
- date file/program file/SC0.0016/velocity 13/
- date file/program file/SC0.0016/velocity 13/in
- date file/program file/SC0.0016/velocity 13/mW.sw
- date file/program file/SC0.0016/velocity 14/
- date file/program file/SC0.0016/velocity 14/in
- date file/program file/SC0.0016/velocity 14/mW.sw
- date file/program file/SC0.0016/velocity 15/
- date file/program file/SC0.0016/velocity 15/in
- date file/program file/SC0.0016/velocity 15/mW.sw
- date file/program file/SC0.0016/velocity 16/
- date file/program file/SC0.0016/velocity 16/in
- date file/program file/SC0.0016/velocity 16/mW.sw
- date file/program file/SC0.0016/velocity 2/
- date file/program file/SC0.0016/velocity 2/in
- date file/program file/SC0.0016/velocity 2/mW.sw
- date file/program file/SC0.0016/velocity 3/
- date file/program file/SC0.0016/velocity 3/in
- date file/program file/SC0.0016/velocity 3/mW.sw
- date file/program file/SC0.0016/velocity 4/
- date file/program file/SC0.0016/velocity 4/in
- date file/program file/SC0.0016/velocity 4/mW.sw
- date file/program file/SC0.0016/velocity 5/
- date file/program file/SC0.0016/velocity 5/in
- date file/program file/SC0.0016/velocity 5/mW.sw
- date file/program file/SC0.0016/velocity 6/
- date file/program file/SC0.0016/velocity 6/in
- date file/program file/SC0.0016/velocity 6/mW.sw
- date file/program file/SC0.0016/velocity 7/
- date file/program file/SC0.0016/velocity 7/in
- date file/program file/SC0.0016/velocity 7/mW.sw
- date file/program file/SC0.0016/velocity 8/
- date file/program file/SC0.0016/velocity 8/in
- date file/program file/SC0.0016/velocity 8/mW.sw
- date file/program file/SC0.0016/velocity 9/
- date file/program file/SC0.0016/velocity 9/in
- date file/program file/SC0.0016/velocity 9/mW.sw
- date file/program file/SC0.0035/
- date file/program file/SC0.0035/velocity 1/
- date file/program file/SC0.0035/velocity 1/in
- date file/program file/SC0.0035/velocity 1/mW.sw
- date file/program file/SC0.0035/velocity 10/
- date file/program file/SC0.0035/velocity 10/in
- date file/program file/SC0.0035/velocity 10/mW.sw
- date file/program file/SC0.0035/velocity 11/
- date file/program file/SC0.0035/velocity 11/in
- date file/program file/SC0.0035/velocity 11/mW.sw
- date file/program file/SC0.0035/velocity 12/
- date file/program file/SC0.0035/velocity 12/in
- date file/program file/SC0.0035/velocity 12/mW.sw
- date file/program file/SC0.0035/velocity 13/
- date file/program file/SC0.0035/velocity 13/in
- date file/program file/SC0.0035/velocity 13/mW.sw
- date file/program file/SC0.0035/velocity 14/
- date file/program file/SC0.0035/velocity 14/in
- date file/program file/SC0.0035/velocity 14/mW.sw
- date file/program file/SC0.0035/velocity 15/
- date file/program file/SC0.0035/velocity 15/in
- date file/program file/SC0.0035/velocity 15/mW.sw
- date file/program file/SC0.0035/velocity 16/
- date file/program file/SC0.0035/velocity 16/in
- date file/program file/SC0.0035/velocity 16/mW.sw
- date file/program file/SC0.0035/velocity 2/
- date file/program file/SC0.0035/velocity 2/in
- date file/program file/SC0.0035/velocity 2/mW.sw
- date file/program file/SC0.0035/velocity 3/
- date file/program file/SC0.0035/velocity 3/in
- date file/program file/SC0.0035/velocity 3/mW.sw
- date file/program file/SC0.0035/velocity 4/
- date file/program file/SC0.0035/velocity 4/in
- date file/program file/SC0.0035/velocity 4/mW.sw
- date file/program file/SC0.0035/velocity 5/
- date file/program file/SC0.0035/velocity 5/in
- date file/program file/SC0.0035/velocity 5/mW.sw
- date file/program file/SC0.0035/velocity 6/
- date file/program file/SC0.0035/velocity 6/in
- date file/program file/SC0.0035/velocity 6/mW.sw
- date file/program file/SC0.0035/velocity 7/
- date file/program file/SC0.0035/velocity 7/in
- date file/program file/SC0.0035/velocity 7/mW.sw
- date file/program file/SC0.0035/velocity 8/
- date file/program file/SC0.0035/velocity 8/in
- date file/program file/SC0.0035/velocity 8/mW.sw
- date file/program file/SC0.0035/velocity 9/
- date file/program file/SC0.0035/velocity 9/in
- date file/program file/SC0.0035/velocity 9/mW.sw
- date file/program file/SC0.0068/
- date file/program file/SC0.0068/velocity 1/
- date file/program file/SC0.0068/velocity 1/in
- date file/program file/SC0.0068/velocity 1/mW.sw
- date file/program file/SC0.0068/velocity 10/
- date file/program file/SC0.0068/velocity 10/in
- date file/program file/SC0.0068/velocity 10/mW.sw
- date file/program file/SC0.0068/velocity 11/
- date file/program file/SC0.0068/velocity 11/in
- date file/program file/SC0.0068/velocity 11/mW.sw
- date file/program file/SC0.0068/velocity 12/
- date file/program file/SC0.0068/velocity 12/in
- date file/program file/SC0.0068/velocity 12/mW.sw
- date file/program file/SC0.0068/velocity 13/
- date file/program file/SC0.0068/velocity 13/in
- date file/program file/SC0.0068/velocity 13/mW.sw
- date file/program file/SC0.0068/velocity 14/
- date file/program file/SC0.0068/velocity 14/in
- date file/program file/SC0.0068/velocity 14/mW.sw
- date file/program file/SC0.0068/velocity 15/
- date file/program file/SC0.0068/velocity 15/in
- date file/program file/SC0.0068/velocity 15/mW.sw
- date file/program file/SC0.0068/velocity 16/
- date file/program file/SC0.0068/velocity 16/in
- date file/program file/SC0.0068/velocity 16/mW.sw
- date file/program file/SC0.0068/velocity 2/
- date file/program file/SC0.0068/velocity 2/in
- date file/program file/SC0.0068/velocity 2/mW.sw
- date file/program file/SC0.0068/velocity 3/
- date file/program file/SC0.0068/velocity 3/in
- date file/program file/SC0.0068/velocity 3/mW.sw
- date file/program file/SC0.0068/velocity 4/
- date file/program file/SC0.0068/velocity 4/in
- date file/program file/SC0.0068/velocity 4/mW.sw
- date file/program file/SC0.0068/velocity 5/
- date file/program file/SC0.0068/velocity 5/in
- date file/program file/SC0.0068/velocity 5/mW.sw
- date file/program file/SC0.0068/velocity 6/
- date file/program file/SC0.0068/velocity 6/in
- date file/program file/SC0.0068/velocity 6/mW.sw
- date file/program file/SC0.0068/velocity 7/
- date file/program file/SC0.0068/velocity 7/in
- date file/program file/SC0.0068/velocity 7/mW.sw
- date file/program file/SC0.0068/velocity 8/
- date file/program file/SC0.0068/velocity 8/in
- date file/program file/SC0.0068/velocity 8/mW.sw
- date file/program file/SC0.0068/velocity 9/
- date file/program file/SC0.0068/velocity 9/in
- date file/program file/SC0.0068/velocity 9/mW.sw
- Figure 3a..xlsx
- Figure 3b..xlsx
- Figure 3c..xlsx
- Figure 5a..xlsx
- Figure 5b..xlsx
- Figure 5c..xlsx
- Figure 6..xlsx
