# Supplementary material for: Dynamic behavior of suspending nanodroplets with coming nanodroplets on solid surfaces: A molecular dynamics study
Source: PLoS One. 2025 Nov 7;20(11):e0334956. doi: 10.1371/journal.pone.0334956 (PMC12594409; doi:10.1371/journal.pone.0334956)
Supplement: S1 File — (ZIP) [file pone.0334956.s001.zip › Figure 3a..xlsx]

## Sheet: Sheet1
x	y	x	y	x	y
66.1667	0.30651	68.1265	0.3356	68.1265	0.23805
68.1975	0.53781	70.1432	0.49807	70.1432	0.4853
70.1432	0.66055	72.103	0.46757	72.174	0.61727
72.103	0.81238	74.1197	0.81238	74.1197	0.73469
74.0487	0.93335	76.1506	0.95676	76.0795	0.78364
76.1506	1.01104	78.1672	1.00004	78.0962	0.81593
78.0962	1.05964	80.0561	1.04545	80.2691	0.88475
80.1271	1.06496	82.0727	1.07063	82.0727	0.87907
82.1437	1.05964	84.1036	1.07418	84.1036	0.85921
84.1036	1.0866	86.1202	1.08873	86.1202	0.86843
86.0492	1.1281	88.0801	1.11746	88.1511	0.91703
88.0091	1.11391	90.0968	1.10682	90.0257	0.90071
90.0257	1.15542	92.1276	1.10682	92.0566	0.91526
92.0566	1.18238	94.0023	1.0905	94.0733	0.85921
94.0733	1.17174	96.0331	1.06886	96.0331	0.88829
96.0331	1.1916	98.0498	1.01281	97.9788	0.91703
97.9788	1.20047	100.01	1.02203	100.081	0.88829
99.9244	1.19338	102.097	1.03622	102.097	0.88829
102.026	1.20757	104.057	1.05964	104.057	0.83579
103.986	1.16606	106.074	1.05609	106.003	0.84856
106.145	1.21324	108.034	1.05254	108.034	0.86666
107.963	1.17351	109.979	1.03268	110.05	0.79074
110.05	1.26007	112.01	1.03977	112.01	0.79429
112.01	1.22956	114.027	1.0309	114.027	0.84856
114.027	1.19338	115.987	0.98585	115.987	0.82125
116.058	1.16996	118.003	1.00926	118.003	0.78364
118.003	1.16783	120.034	1.00749	120.034	0.78364
120.034	1.16074
