# Supplementary material for: Dynamic behavior of suspending nanodroplets with coming nanodroplets on solid surfaces: A molecular dynamics study
Source: PLoS One. 2025 Nov 7;20(11):e0334956. doi: 10.1371/journal.pone.0334956 (PMC12594409; doi:10.1371/journal.pone.0334956)
Supplement: S1 File — (ZIP) [file pone.0334956.s001.zip › Figure 3b..xlsx]

## Sheet: Sheet1
x	y	x	y	x	y
26.3977	0.84463	26.3977	0.93236	26.2662	0.83402
28.1076	1.27833	28.2391	1.34271	28.2391	1.21784
30.3699	1.41028	30.3699	1.36748	30.3699	1.3604
32.3691	1.4407	32.3691	1.45698	32.3691	1.39082
34.3421	1.47113	34.3421	1.46759	34.2105	1.36571
36.4729	1.47289	36.3413	1.48351	36.3413	1.37101
37.9197	1.4782	38.3406	1.44601	38.3406	1.30699
40.182	1.46936	40.3135	1.35686	40.3135	1.38021
42.4443	1.44601	42.3128	1.33175	42.3128	1.36925
44.0227	1.46051	44.2857	1.32821	44.2857	1.30168
46.4165	1.42655	46.285	1.31937	46.4165	1.27126
48.2842	1.40674	48.4157	1.30168	48.2842	1.12304
50.3887	1.34271	50.5202	1.25534	50.3887	1.10535
52.2564	1.35863	52.3879	1.20157	52.2564	1.03743
54.2557	1.35686	54.5187	1.13754	54.3872	0.99286
56.2286	1.28718	56.3601	1.13046	56.4917	1.02505
58.3594	1.27833	58.3594	1.10004	58.2278	0.90725
60.2008	1.28187	60.4902	1.0392	60.3586	0.85383
62.4631	1.26064	62.4631	1.0162	62.3316	0.80183
64.1993	1.23907	64.1993	0.99993	64.3308	0.8036
66.4353	1.19272	66.3038	0.99816	66.4353	0.74665
68.1715	1.19626	68.303	0.97871	68.303	0.70207
70.4338	1.23022	70.3023	0.98932	70.3023	0.68226
72.2752	1.17681	72.5383	0.99639	72.4067	0.68226
74.2745	1.19803	74.406	0.98224	74.5375	0.60019
76.2737	1.16938	76.5368	0.95005	76.2737	0.62354
78.3782	1.15346	78.5097	0.93413	78.5097	0.60196
80.509	1.14815	80.3774	0.95005	80.3774	0.58074
82.3504	1.13577	82.5082	0.92883	82.2188	0.56836
84.3496	1.18034	84.4811	0.91432	84.4811	0.5344
86.3489	1.19272	86.4804	0.88567	86.4804	0.51105
88.4534	1.13046	88.4534	0.86268	88.4534	0.44171
90.3211	1.134	90.4526	0.85206	90.4526	0.4219
92.3203	1.1248	92.4518	0.8984	92.4518	0.3791
94.4248	1.18565	94.4248	0.95005	94.4248	0.46117
96.2925	1.14285	96.424	0.91079	96.424	0.48982
98.4233	1.1715	98.2918	0.89133	98.4233	0.46117
100.396	1.15876	100.528	0.91609	100.528	0.47532
102.395	1.16584	102.527	0.95005	102.527	0.45233
104.5	1.17504	104.5	0.90725	104.5	0.39856
106.499	1.16053	106.499	0.8411	106.499	0.42898
108.762	1.11596	108.63	0.9306	108.367	0.48629
110.603	1.11596	110.471	0.90017	110.471	0.43252
112.471	1.18919	112.602	0.8839	112.471	0.5344
114.47	1.13754	114.47	0.90548	114.338	0.52378
116.443	1.11773	116.574	0.92883	116.443	0.51459
118.442	1.12657	118.574	0.91255	118.311	0.57543
120.441	1.14638	120.573	0.91432	120.441	0.6147
