# Supplementary material for: Dynamic behavior of suspending nanodroplets with coming nanodroplets on solid surfaces: A molecular dynamics study
Source: PLoS One. 2025 Nov 7;20(11):e0334956. doi: 10.1371/journal.pone.0334956 (PMC12594409; doi:10.1371/journal.pone.0334956)
Supplement: S1 File — (ZIP) [file pone.0334956.s001.zip › Figure 3c..xlsx]

## Sheet: Sheet1
x	y	x	y	x	y
15.3238	1.87668	15.3238	1.86047	15.1817	1.86723
17.1989	2.09274	17.341	2.05695	17.1989	2.09612
19.2446	2.15081	19.1025	2.02184	19.3866	2.06033
21.1482	2.00902	21.1482	1.93474	21.2902	1.93812
23.1938	1.91516	23.3074	1.88951	23.1938	1.80916
25.069	1.84089	25.069	1.75717	25.211	1.66399
27.3987	1.78958	27.3987	1.65724	27.5124	1.46414
29.416	1.75717	29.0182	1.47359	29.2739	1.28048
31.1775	1.67007	31.0354	1.38041	31.4616	1.05159
33.2231	1.55731	33.2231	1.28318	33.2231	0.99015
35.1267	1.52828	35.1267	1.16097	35.3824	0.93816
37.1439	1.50937	37.286	1.12857	37.1439	0.80312
39.3317	1.40945	39.0475	1.02526	39.1896	0.79367
41.2352	1.42497	41.0932	1.00906	41.3489	0.66471
43.1104	1.36691	43.2525	0.94491	43.3945	0.62555
45.1561	1.31897	45.1561	0.92263	45.1561	0.51954
47.0596	1.27711	47.2017	0.8963	47.2017	0.52224
48.9632	1.23525	49.2189	0.81595	49.1053	0.51279
51.1225	1.20621	51.2646	0.79367	51.1225	0.44865
53.0261	1.16705	53.3102	0.7194	53.3102	0.44865
55.3274	1.18056	55.1854	0.76734	55.3274	0.28052
57.231	1.15422	57.089	0.74168	57.231	0.23259
59.2767	1.14139	59.3903	0.66471	59.2767	0.213
61.2939	1.18663	61.436	0.68699	61.1519	0.25149
63.0554	1.09953	63.0554	0.69307
65.2431	1.07725	65.1011	0.6323
67.2604	1.02864	67.2604	0.63838
69.306	1.09008	69.0219	0.60934
71.2096	1.06105	71.2096	0.64175
73.2268	1.08333	73.1132	0.65458
75.4145	1.0705	75.2725	0.57761
77.034	1.10291	77.034	0.68024
79.0797	1.12519	79.0797	0.66471
81.0969	1.06442	81.0969	0.70927
83.4266	1.10898	83.1425	0.66741
85.3018	1.10898	85.3018	0.71265
87.2054	1.13194	87.2054	0.72885
89.5067	1.15152	89.251	0.6512
91.1546	1.15152	91.1546	0.7221
93.1719	1.18663	93.0582	0.67079
95.5016	1.15422	95.0754	0.7383
97.1211	1.15422	96.979	0.7356
99.5645	1.12519	99.2804	0.72885
101.582	1.13194	101.468	0.72548
103.23	1.14477	102.945	0.71265
105.133	1.10291	105.247	0.71265
107.008	1.10628	106.753	0.74506
108.912	1.16705	109.196	0.75788
110.958	1.14815	111.355	0.82878
113.117	1.11574	113.259	0.84836
115.305	1.13532	114.765	0.81595
117.18	1.17718	117.464	0.82203
119.225	1.15152	119.27	0.89022
