# Supplementary material for: Dynamic behavior of suspending nanodroplets with coming nanodroplets on solid surfaces: A molecular dynamics study
Source: PLoS One. 2025 Nov 7;20(11):e0334956. doi: 10.1371/journal.pone.0334956 (PMC12594409; doi:10.1371/journal.pone.0334956)
Supplement: S1 File — (ZIP) [file pone.0334956.s001.zip › Figure 5a..xlsx]

## Sheet: Sheet1
x	y	x	y	x	y	x	y
1.22644	1.0111	1.22644	1.01165	1.22644	1.01165	1.24433	1.02122
2.47517	1.01965	2.46027	1.02931	2.46027	1.02931	2.47517	1.01965
3.7239	1.03465	3.709	1.01533	3.709	1.01533	3.7239	1.02554
4.95772	1.05342	4.93984	1.06299	4.93984	1.06299	4.95772	1.05342
6.17069	1.08876	6.18857	1.06888	6.18857	1.06888	6.17069	1.07965
7.41941	1.10854	7.38365	1.1482	7.38365	1.1482	7.40153	1.1182
8.65026	1.1562	8.65026	1.14599	8.65026	1.14599	8.63238	1.14553
9.86322	1.24343	9.8811	1.21242	9.8811	1.21242	9.86322	1.21353
11.097	1.25475	11.097	1.22475	11.097	1.22475	11.097	1.23331
12.3458	1.25309	12.3458	1.22254	12.3458	1.22254	12.3607	1.25208
13.5766	1.30241	13.5766	1.33232	13.5766	1.33232	13.5766	1.30186
14.8075	1.32164	14.8075	1.34998	14.8075	1.34998	14.7896	1.32965
