# Supplementary material for: Dynamic behavior of suspending nanodroplets with coming nanodroplets on solid surfaces: A molecular dynamics study
Source: PLoS One. 2025 Nov 7;20(11):e0334956. doi: 10.1371/journal.pone.0334956 (PMC12594409; doi:10.1371/journal.pone.0334956)
Supplement: S1 File — (ZIP) [file pone.0334956.s001.zip › Figure 5b..xlsx]

## Sheet: Sheet1
x	y	x	y	x	y	x	y
1.22417	1.09815	1.24164	1.00758	1.22417	0.93548	1.24164	0.78069
2.49588	1.10198	2.47842	1.05083	2.47842	0.97355	2.46096	0.86744
3.69775	1.12834	3.7123	1.06796	3.69775	1.04836	3.69775	1.00104
4.93162	1.12834	4.94908	1.12428	4.91416	1.10198	4.93162	1.08238
6.15095	1.17025	6.16841	1.13217	6.18587	1.11775	6.15095	1.10603
7.38774	1.21486	7.38774	1.20697	7.38774	1.20156	7.40229	1.14524
8.62161	1.25158	8.62161	1.21734	8.62161	1.22522	8.62161	1.22792
9.87586	1.29484	9.8584	1.28943	9.8584	1.26713	9.8584	1.25023
11.0777	1.3354	11.1097	1.34193	11.0952	1.31827	11.0952	1.30791
12.3116	1.35635	12.3291	1.35252	12.3291	1.35364	12.3116	1.34193
13.5484	1.41808	13.5484	1.39826	13.5658	1.41538	13.5658	1.36694
14.7852	1.47576	14.7677	1.44287	14.7852	1.45458	14.7852	1.45729
