# Supplementary material for: Dynamic behavior of suspending nanodroplets with coming nanodroplets on solid surfaces: A molecular dynamics study
Source: PLoS One. 2025 Nov 7;20(11):e0334956. doi: 10.1371/journal.pone.0334956 (PMC12594409; doi:10.1371/journal.pone.0334956)
Supplement: S1 File — (ZIP) [file pone.0334956.s001.zip › Figure 5c..xlsx]

## Sheet: Sheet1
x	y	x	y	x	y	x	y
1.81211	1.09784	1.84304	1.00689	1.84304	0.93752	1.84304	0.78074
3.93426	1.09988	3.89714	1.05115	3.93426	0.97658	3.93426	0.86833
6.13066	1.1302	6.13066	1.06957	6.09354	1.04799	6.13066	1.00038
8.43224	1.13131	8.43224	1.1248	8.39512	1.10323	8.43224	1.08035
10.7709	1.1713	10.7709	1.13243	10.7029	1.11625	10.7338	1.10639
13.1096	1.21463	13.1096	1.20496	13.1096	1.20161	13.1468	1.14638
15.5968	1.25034	15.5597	1.21798	15.5597	1.22654	15.5968	1.22877
17.9727	1.29367	18.0407	1.2894	18.0098	1.26764	18.0098	1.25034
20.5279	1.33794	20.4908	1.34352	20.5279	1.32064	20.4908	1.30986
23.0089	1.35542	23.0089	1.35747	23.046	1.35635	23.046	1.3424
25.5642	1.42033	25.5642	1.39968	25.5642	1.41587	25.5642	1.36621
28.1565	1.47873	28.1565	1.44525	28.1565	1.45808	28.1565	1.45808
