# Supplementary material for: Dynamic behavior of suspending nanodroplets with coming nanodroplets on solid surfaces: A molecular dynamics study
Source: PLoS One. 2025 Nov 7;20(11):e0334956. doi: 10.1371/journal.pone.0334956 (PMC12594409; doi:10.1371/journal.pone.0334956)
Supplement: S1 File — (ZIP) [file pone.0334956.s001.zip › Figure 6..xlsx]

## Sheet: Sheet1
x	y	x	y	x	y	x	y
123.9	51.801	55.2062	52.555	14.7245	81.0112	7.45658	63.5842
152.503	41.892	75.2125	44.6493	25.1966	63.8211	14.7245	57.0571
183.919	39.2639	97.9542	43.1414	38.8728	54.9245	25.1966	57.0571
218.461	33.2323	123.431	37.8853	55.6751	46.7819	38.8728	46.0279
257.067	12.5526	152.034	37.1313	75.2125	47.0404	55.2062	46.0279
298.018	10.0538	183.919	34.2448	97.4853	48.7852	74.7436	43.7661
341.157	8.93359	218.461	16.0638	123.431	46.7819	97.4853	41.6335
388.047	9.17055	256.208	12.1863	152.503	14.0604	122.962	14.1897
		297.08	9.2998	183.919	13.9312	152.034	8.6751
		340.297	9.42905	218.93	9.79525	183.45	6.41325
		387.578	8.4166	256.208	6.80099	218.93	6.284
				297.08	6.80099	256.208	4.04369
				340.766	7.7919	297.08	4.28065
				388.047	6.5425	340.766	4.04369
						388.047	3.03125
